# Supplementary material for: Are quantitative features of lung nodules reproducible at different CT acquisition and reconstruction parameters?
Source: PLoS One. 2020 Oct 15;15(10):e0240184. doi: 10.1371/journal.pone.0240184 (PMC7561205; doi:10.1371/journal.pone.0240184)
Supplement: S1 Data — (XLSX) [file pone.0240184.s001.xlsx]

## Sheet: Fig3b.Volume_vs_SliceThickness
			Nodules
			#1	#2	#3	#4	#5	#6	#7	#8	#9	#10	#11	#12	#13	#14	#15	#16	#17	#18	#19	#20	#21	#22	#23
	Slice thickness (mm)	0.6	6886.99	6479.12	5453.06	4237.08	3899.25	3547	3624.25	3413.35	2905.33	2221.44	1842.82	1817.42	1757.33	1732.61	1646.92	1027.27	860.023	861.465	592.644	589.554	537.025	458.954	448.654
		0.75	6868.34	6468.97	5332.66	4246.04	3982.11	3537.68	3564.98	3505.45	2851.21	2221.64	1814.8	1829.48	1742.96	1612.16	1639.97	1035.94	866.718	880.365	602.789	592.747	522.194	460.653	447.264
		1	7256.47	6490.52	5446.82	4360.89	3871.65	3570.9	3601.11	3363.63	2870.18	2227.82	1842.96	1767.8	1758.5	1724.17	1639.71	1046.88	864.143	884.743	592.575	613.861	551.033	457.993	447.35
		1.5	7318.44	6504.25	5487.16	4349.56	3992.16	3616.73	3616.22	3569.24	2869.49	2246.88	1832.83	1810.56	1754.04	1725.71	1636.1	1011.91	860.023	873.413	603.046	607.681	555.153	459.366	448.551
		2	6804.66	6487.43	5539.86	4322.43	3997.65	3626.86	3523.86	3390.73	2848.89	2202.07	1831.28	1798.17	1747.51	1675.42	1639.02	1025	869.98	798.569	598.755	591.202	513.611	459.366	443.573
		3	7405.47	6591.8	5416.6	4346.47	3837.66	3620.34	3499.83	3290.26	2887	2205.16	1756.1	1791.63	1709.75	1662.37	1602.63	1030.08	843.544	759.087	604.591	573.692	508.804	451.126	451.126
		4	6936.49	6538.24	5479.43	4323.12	3854.83	3637.85	3401.64	3258.02	2819.37	2204.13	1737.21	1751.44	1707	1630.1	1584.78	1010.94	874.786	740.204	553.436	563.049	565.796	428.467	450.439
		5	5989.27	6562.61	5515.48	4308.7	3804.02	3685.57	3416.06	3170.63	2878.76	2271.08	1656.53	1621.53	1575.85	1417.92	1498.6	986.328	848.007	738.144	569.916	530.434	533.867	434.303	439.453

## Sheet: Fig3c.NVolume_vs_SliceThickness
			Nodules
			#1	#2	#3	#4	#5	#6	#7	#8	#9	#10	#11	#12	#13	#14	#15	#16	#17	#18	#19	#20	#21	#22	#23
	Slice thickness (mm)	0.6	0.993325	0.994436	0.998934	0.982675	0.99855	0.983812	1.02641	1.01281	1.01363	0.998386	1.0299	1.02476	1.02223	1.05163	1.02232	1.00536	0.998978	1.05443	1.00496	1.01163	1.00203	1.01701	1.00359
		0.75	0.990636	0.992879	0.976878	0.984753	1.01977	0.981227	1.00962	1.04014	0.994742	0.998478	1.01424	1.03156	1.01387	0.978514	1.018	1.01384	1.00675	1.07756	1.02216	1.01711	0.97436	1.02077	1.00048
		1	1.04662	0.996186	0.997789	1.01139	0.991481	0.99044	1.01986	0.998061	1.00136	1.00126	1.02998	0.996782	1.02291	1.0465	1.01784	1.02455	1.00376	1.08292	1.00484	1.05334	1.02817	1.01488	1.00067
		1.5	1.05555	0.998294	1.00518	1.00876	1.02234	1.00315	1.02414	1.05907	1.00112	1.00982	1.02432	1.02089	1.02031	1.04744	1.0156	0.990333	0.998978	1.06905	1.0226	1.04273	1.03586	1.01792	1.00336
		2	0.98145	0.995712	1.01483	1.00247	1.02375	1.00596	0.997981	1.0061	0.993934	0.989683	1.02345	1.01391	1.01652	1.01691	1.01742	1.00314	1.01054	0.977442	1.01532	1.01446	0.958345	1.01792	0.992219
		3	1.06811	1.01173	0.992255	1.00804	0.982777	1.00415	0.991174	0.976291	1.00723	0.991072	0.981434	1.01022	0.994549	1.00899	0.994825	1.00811	0.979836	0.929116	1.02522	0.984411	0.949376	0.999662	1.00911
		4	1.00047	1.00351	1.00376	1.00263	0.987173	1.00901	0.963366	0.966724	0.983633	0.990609	0.970881	0.98756	0.992952	0.989402	0.983743	0.989377	1.01613	0.906004	0.938474	0.966148	1.05572	0.949451	1.00758
		5	0.863845	1.00725	1.01037	0.999284	0.974161	1.02225	0.96745	0.940795	1.00435	1.0207	0.92579	0.91431	0.916663	0.860622	0.930251	0.965292	0.98502	0.903482	0.966419	0.910182	0.99614	0.962384	0.983004

## Sheet: Fig4.ReconsCompatibilityMap
	Thickness (mm)			5																																								4
		Kernel		I26f				I31f				B31f				I40f				B40f				I50f				B50f				I70f				B60f				B70f				I26f				I31f
			Dose (%)	100	50	25	12.5	100	50	25	12.5	100	50	25	12.5	100	50	25	12.5	100	50	25	12.5	100	50	25	12.5	100	50	25	12.5	100	50	25	12.5	100	50	25	12.5	100	50	25	12.5	100	50	25	12.5	100	50
	5	I26f	100	644	611	543	441	476	474	450	370	433	422	369	285	612	576	488	358	577	484	380	275	261	229	208	142	224	173	131	97	153	120	85	81	94	70	62	54	83	55	50	43	489	460	379	307	457	427
			50	611	644	586	459	442	471	443	381	435	421	390	299	616	607	501	387	599	518	413	283	284	236	209	136	226	176	134	100	159	116	89	77	93	72	65	51	83	55	47	42	476	498	419	319	420	431
			25	543	586	644	517	397	461	473	408	449	438	405	305	561	600	552	434	565	568	436	313	297	248	223	143	253	194	148	99	169	125	88	83	103	73	61	51	86	66	47	42	457	467	485	375	396	451
			12.5	441	459	517	644	287	339	418	469	322	436	413	353	457	489	554	516	493	538	525	361	327	298	250	168	302	222	149	107	184	127	97	81	116	89	74	61	95	69	60	46	403	422	479	452	309	367
		I31f	100	476	442	397	287	644	600	497	380	577	487	408	262	461	418	335	254	436	369	285	180	231	203	149	108	163	129	101	61	110	85	56	58	72	49	41	34	60	43	36	31	375	348	297	247	516	449
			50	474	471	461	339	600	644	559	424	615	550	436	285	453	433	378	286	468	408	298	202	243	217	171	114	174	144	107	64	116	89	59	61	77	52	43	34	63	48	35	31	383	391	351	268	491	500
			25	450	443	473	418	497	559	644	503	555	589	516	321	426	440	449	357	451	438	368	224	260	235	173	140	195	155	116	74	138	108	65	68	90	60	51	40	79	51	45	35	359	378	385	335	431	458
			12.5	370	381	408	469	380	424	503	644	380	469	531	412	364	381	434	458	388	431	470	320	302	267	214	152	258	185	133	83	147	111	79	71	98	79	56	41	85	57	46	39	315	344	366	398	334	371
		B31f	100	433	435	449	322	577	615	555	380	644	564	436	284	437	414	396	293	465	424	303	194	241	205	168	121	164	134	111	73	125	91	63	64	75	56	49	31	63	46	39	32	350	353	329	253	481	473
			50	422	421	438	436	487	550	589	469	564	644	508	328	400	417	438	348	445	470	377	234	261	243	191	140	200	161	117	78	148	111	76	72	87	58	52	40	74	54	42	34	324	347	371	318	408	446
			25	369	390	405	413	408	436	516	531	436	508	644	409	368	382	402	392	410	429	435	262	268	238	202	153	213	176	125	84	156	113	81	71	95	66	59	44	86	62	52	36	326	334	363	345	376	398
			12.5	285	299	305	353	262	285	321	412	284	328	409	644	293	322	340	384	295	325	405	448	278	295	287	194	297	250	161	103	192	135	97	88	126	82	59	43	109	69	55	42	273	281	311	329	277	285
		I40f	100	612	616	561	457	461	453	426	364	437	400	368	293	644	607	524	401	600	530	420	295	285	239	210	141	223	171	137	89	156	114	82	74	92	69	57	47	75	51	45	41	502	492	398	318	454	435
			50	576	607	600	489	418	433	440	381	414	417	382	322	607	644	549	417	596	569	436	306	298	251	216	154	241	179	137	103	156	121	88	82	98	77	58	49	81	62	44	44	478	498	453	339	406	457
			25	488	501	552	554	335	378	449	434	396	438	402	340	524	549	644	497	551	598	500	344	331	292	249	157	270	211	152	102	178	130	98	87	110	85	70	52	96	64	46	44	421	453	512	416	347	392
			12.5	358	387	434	516	254	286	357	458	293	348	392	384	401	417	497	644	412	490	541	410	334	341	252	177	309	238	161	109	198	137	101	92	124	89	74	55	104	70	60	53	323	337	385	450	270	299
		B40f	100	577	599	565	493	436	468	451	388	465	445	410	295	600	596	551	412	644	583	439	310	310	261	218	140	234	178	141	93	167	119	86	75	106	82	70	54	86	61	55	40	493	511	441	350	428	437
			50	484	518	568	538	369	408	438	431	424	470	429	325	530	569	598	490	583	644	502	340	333	269	226	150	249	190	141	94	180	129	86	76	105	80	75	55	87	65	55	48	437	479	485	417	353	423
			25	380	413	436	525	285	298	368	470	303	377	435	405	420	436	500	541	439	502	644	425	381	307	268	174	311	226	156	104	209	145	100	86	123	96	83	61	109	76	59	57	345	358	392	460	283	308
			12.5	275	283	313	361	180	202	224	320	194	234	262	448	295	306	344	410	310	340	425	644	352	369	318	198	367	293	175	113	244	163	101	98	147	102	85	68	115	93	71	70	266	291	318	378	212	233
		I50f	100	261	284	297	327	231	243	260	302	241	261	268	278	285	298	331	334	310	333	381	352	644	498	339	193	357	249	169	102	216	133	99	92	115	87	76	56	95	78	59	59	236	258	277	325	234	235
			50	229	236	248	298	203	217	235	267	205	243	238	295	239	251	292	341	261	269	307	369	498	644	378	233	436	286	189	120	255	170	109	107	143	105	80	61	110	85	66	63	210	232	242	296	200	222
			25	208	209	223	250	149	171	173	214	168	191	202	287	210	216	249	252	218	226	268	318	339	378	644	316	434	445	227	147	351	207	134	114	170	124	96	70	131	96	77	67	173	189	195	207	168	170
			12.5	142	136	143	168	108	114	140	152	121	140	153	194	141	154	157	177	140	150	174	198	193	233	316	644	255	329	369	202	355	330	192	139	234	155	113	63	219	128	84	62	139	130	144	159	124	130
		B50f	100	224	226	253	302	163	174	195	258	164	200	213	297	223	241	270	309	234	249	311	367	357	436	434	255	644	384	221	131	271	184	126	100	158	111	90	65	122	86	76	62	200	210	229	262	163	188
			50	173	176	194	222	129	144	155	185	134	161	176	250	171	179	211	238	178	190	226	293	249	286	445	329	384	644	308	161	359	244	147	113	203	129	104	72	154	107	82	71	159	162	187	205	144	148
			25	131	134	148	149	101	107	116	133	111	117	125	161	137	137	152	161	141	141	156	175	169	189	227	369	221	308	644	220	285	341	206	140	300	178	126	85	221	145	101	77	128	133	133	147	93	108
			12.5	97	100	99	107	61	64	74	83	73	78	84	103	89	103	102	109	93	94	104	113	102	120	147	202	131	161	220	644	178	268	413	199	313	318	172	110	353	269	137	99	83	80	89	91	61	71
		I70f	100	153	159	169	184	110	116	138	147	125	148	156	192	156	156	178	198	167	180	209	244	216	255	351	355	271	359	285	178	644	291	178	132	225	155	118	78	205	153	102	77	153	147	168	184	129	126
			50	120	116	125	127	85	89	108	111	91	111	113	135	114	121	130	137	119	129	145	163	133	170	207	330	184	244	341	268	291	644	250	157	417	205	142	91	322	193	117	75	117	116	123	127	94	96
			25	85	89	88	97	56	59	65	79	63	76	81	97	82	88	98	101	86	86	100	101	99	109	134	192	126	147	206	413	178	250	644	225	270	377	178	114	366	288	146	94	75	78	78	93	53	63
			12.5	81	77	83	81	58	61	68	71	64	72	71	88	74	82	87	92	75	76	86	98	92	107	114	139	100	113	140	199	132	157	225	644	155	196	331	136	174	253	241	118	72	69	74	80	51	61
		B60f	100	94	93	103	116	72	77	90	98	75	87	95	126	92	98	110	124	106	105	123	147	115	143	170	234	158	203	300	313	225	417	270	155	644	241	155	104	390	201	122	93	100	99	107	113	69	79
			50	70	72	73	89	49	52	60	79	56	58	66	82	69	77	85	89	82	80	96	102	87	105	124	155	111	129	178	318	155	205	377	196	241	644	227	126	308	330	175	112	77	74	84	90	45	57
			25	62	65	61	74	41	43	51	56	49	52	59	59	57	58	70	74	70	75	83	85	76	80	96	113	90	104	126	172	118	142	178	331	155	227	644	161	182	272	316	145	61	56	66	70	37	41
			12.5	54	51	51	61	34	34	40	41	31	40	44	43	47	49	52	55	54	55	61	68	56	61	70	63	65	72	85	110	78	91	114	136	104	126	161	644	107	136	226	337	57	55	58	54	35	34
		B70f	100	83	83	86	95	60	63	79	85	63	74	86	109	75	81	96	104	86	87	109	115	95	110	131	219	122	154	221	353	205	322	366	174	390	308	182	107	644	248	141	107	86	84	89	100	58	65
			50	55	55	66	69	43	48	51	57	46	54	62	69	51	62	64	70	61	65	76	93	78	85	96	128	86	107	145	269	153	193	288	253	201	330	272	136	248	644	196	123	68	63	69	78	43	45
			25	50	47	47	60	36	35	45	46	39	42	52	55	45	44	46	60	55	55	59	71	59	66	77	84	76	82	101	137	102	117	146	241	122	175	316	226	141	196	644	173	58	56	59	58	34	43
			12.5	43	42	42	46	31	31	35	39	32	34	36	42	41	44	44	53	40	48	57	70	59	63	67	62	62	71	77	99	77	75	94	118	93	112	145	337	107	123	173	644	51	44	53	52	35	33
	4	I26f	100	489	476	457	403	375	383	359	315	350	324	326	273	502	478	421	323	493	437	345	266	236	210	173	139	200	159	128	83	153	117	75	72	100	77	61	57	86	68	58	51	644	614	519	416	428	445
			50	460	498	467	422	348	391	378	344	353	347	334	281	492	498	453	337	511	479	358	291	258	232	189	130	210	162	133	80	147	116	78	69	99	74	56	55	84	63	56	44	614	644	550	426	387	432
			25	379	419	485	479	297	351	385	366	329	371	363	311	398	453	512	385	441	485	392	318	277	242	195	144	229	187	133	89	168	123	78	74	107	84	66	58	89	69	59	53	519	550	644	492	358	421
			12.5	307	319	375	452	247	268	335	398	253	318	345	329	318	339	416	450	350	417	460	378	325	296	207	159	262	205	147	91	184	127	93	80	113	90	70	54	100	78	58	52	416	426	492	644	272	322
		I31f	100	457	420	396	309	516	491	431	334	481	408	376	277	454	406	347	270	428	353	283	212	234	200	168	124	163	144	93	61	129	94	53	51	69	45	37	35	58	43	34	35	428	387	358	272	644	582
			50	427	431	451	367	449	500	458	371	473	446	398	285	435	457	392	299	437	423	308	233	235	222	170	130	188	148	108	71	126	96	63	61	79	57	41	34	65	45	43	33	445	432	421	322	582	644
			25	349	367	392	443	348	395	488	473	397	457	463	324	349	384	442	391	404	443	404	282	294	249	191	143	218	166	119	79	152	109	77	67	95	60	47	38	74	49	44	35	381	412	457	382	433	490
			12.5	306	312	345	426	260	302	365	492	286	356	408	402	323	335	385	458	337	389	413	339	282	284	217	162	242	193	141	83	162	129	76	66	107	67	45	37	86	59	41	35	350	370	394	437	331	374
		B31f	100	392	406	437	351	445	494	491	358	518	497	433	295	416	416	381	316	452	424	327	244	263	217	181	134	183	164	113	79	143	109	67	65	86	53	45	42	70	50	43	35	405	390	389	304	572	570
			50	347	351	367	420	350	407	461	432	406	499	478	316	349	373	408	374	412	440	380	268	269	231	192	144	197	166	121	79	161	107	66	63	88	56	44	35	77	49	42	36	359	387	443	374	476	511
			25	310	318	342	397	275	299	346	466	314	368	465	410	317	334	353	392	336	388	441	336	270	268	220	165	238	193	136	84	173	132	85	80	106	73	56	46	88	62	47	43	326	331	356	391	345	370
			12.5	230	243	268	316	197	209	250	318	204	243	291	492	254	270	277	337	249	276	343	409	253	267	272	204	287	231	174	106	196	159	98	92	140	86	65	51	121	74	59	51	237	242	263	312	239	254
		I40f	100	433	473	462	403	373	384	355	316	354	328	305	276	491	474	453	347	481	451	369	296	271	230	185	124	210	158	122	77	143	110	65	65	97	76	59	51	82	61	57	50	594	600	517	430	398	420
			50	401	455	488	429	322	377	370	339	360	343	320	281	452	497	470	365	479	478	389	310	293	249	192	130	224	162	128	86	151	110	80	64	106	77	61	53	87	66	55	51	537	568	547	453	352	410
			25	328	359	411	480	254	297	359	386	285	349	345	310	362	394	497	425	397	466	421	338	326	268	203	143	243	187	140	85	168	125	84	74	110	81	65	58	101	71	60	50	437	469	560	518	304	366
			12.5	279	287	322	403	208	235	292	355	230	300	317	354	296	312	396	487	306	379	422	410	345	344	247	172	273	227	151	91	190	143	89	83	123	82	64	50	105	71	55	54	330	350	388	510	233	253
		B40f	100	406	456	461	431	320	377	376	358	359	362	351	308	442	462	467	379	504	499	412	308	285	247	201	130	219	174	127	75	154	111	70	63	99	72	59	54	88	64	61	51	539	580	550	449	372	411
			50	334	365	435	458	291	340	370	397	335	387	376	328	374	410	473	440	419	513	466	351	324	266	205	145	240	189	141	84	166	127	80	70	104	79	60	56	101	70	58	51	437	470	547	484	323	392
			25	291	291	328	420	215	255	319	416	234	305	372	369	306	315	385	506	315	394	475	413	330	315	236	171	307	218	153	92	189	142	87	72	126	85	68	55	109	76	63	54	357	372	405	526	244	290
			12.5	227	231	246	262	152	170	188	252	164	190	233	387	232	245	273	313	242	256	313	476	301	315	300	203	310	287	173	97	213	166	105	86	140	92	70	58	121	81	65	55	284	297	309	358	182	192
		I50f	100	222	224	268	299	198	227	242	280	226	258	259	250	240	257	287	301	252	288	295	293	483	406	304	177	291	214	155	88	213	132	93	73	108	83	56	48	98	74	59	55	237	242	276	317	213	216
			50	197	201	232	263	175	184	213	253	182	221	231	275	212	224	230	294	226	248	258	299	350	456	385	227	375	273	187	93	260	173	108	92	129	91	76	59	117	83	68	59	204	218	234	271	179	195
			25	159	158	180	195	126	129	144	166	122	150	154	243	158	165	190	215	169	171	210	258	260	296	466	341	338	408	250	132	327	230	134	105	189	109	78	63	159	103	72	63	172	185	185	206	140	148
			12.5	120	115	114	127	85	90	96	115	90	104	109	142	112	115	123	135	113	118	139	160	162	182	223	379	210	268	334	185	323	324	185	132	242	165	117	73	233	151	95	71	129	131	139	137	85	89
		B50f	100	183	188	216	235	152	160	186	229	153	190	192	280	194	210	234	276	204	212	260	309	268	338	369	260	470	389	238	129	264	204	123	90	162	104	74	63	138	88	71	63	191	209	223	253	149	160
			50	133	127	147	169	102	109	126	143	98	126	141	200	129	141	164	190	134	140	164	214	198	240	307	327	274	429	330	175	304	237	161	109	221	127	101	72	174	121	82	68	166	156	176	197	97	114
			25	101	102	104	115	75	78	89	105	82	96	97	116	98	106	115	118	95	102	115	139	121	138	170	299	161	210	394	240	249	350	251	128	329	198	129	88	295	167	108	79	108	114	120	127	58	72
			12.5	86	85	85	85	62	65	74	77	59	69	72	89	77	89	91	89	85	79	96	108	87	107	133	166	123	143	179	388	172	215	360	214	261	335	186	98	298	265	133	102	81	79	87	92	50	55
		I70f	100	122	120	128	138	94	104	108	120	104	116	135	181	120	123	130	147	129	133	147	194	143	186	260	283	225	284	255	188	454	314	190	116	240	151	107	74	232	143	92	73	130	133	138	153	93	108
			50	96	95	97	101	66	67	81	97	66	81	92	120	79	90	104	103	88	90	98	127	93	113	151	251	149	183	267	237	200	412	228	155	333	214	138	86	329	195	108	73	101	96	100	101	60	65
			25	75	74	74	77	56	60	61	71	56	61	72	83	69	77	75	83	69	74	79	98	80	97	99	128	101	116	155	313	147	186	357	227	220	343	183	93	284	305	154	99	78	73	78	86	50	51
			12.5	59	56	53	60	43	45	49	51	45	50	51	73	53	54	54	67	58	53	63	76	61	74	91	105	79	94	112	157	103	134	171	376	134	200	331	148	152	245	324	147	62	60	67	66	41	48
		B60f	100	75	78	83	87	52	60	68	93	57	64	81	101	71	76	85	98	73	81	97	115	92	121	136	210	122	146	219	294	196	316	279	173	414	250	145	86	443	205	119	84	85	75	92	105	58	53
			50	55	49	54	59	41	42	45	54	44	50	51	68	53	58	57	64	58	58	67	70	61	74	95	131	83	91	132	242	125	162	297	241	191	408	232	124	231	426	189	109	53	50	58	72	37	45
			25	52	53	46	58	40	38	44	51	42	44	50	64	54	53	57	60	55	48	61	72	56	64	75	82	66	81	87	136	105	111	141	252	123	169	363	145	138	206	409	134	45	46	56	54	41	37
			12.5	43	38	37	38	27	30	29	33	31	32	33	38	33	39	43	40	41	44	44	53	50	57	55	61	49	55	71	82	71	78	96	111	83	109	138	368	96	108	163	420	40	39	45	47	27	32
		B70f	100	64	70	64	76	47	50	55	68	52	59	68	83	55	61	72	75	67	70	85	89	68	91	111	174	101	109	173	316	158	262	347	189	255	309	175	101	412	274	141	89	63	62	71	82	45	53
			50	49	56	55	60	39	41	42	52	35	38	46	55	42	47	56	56	47	54	61	74	56	66	74	101	78	90	114	197	120	138	201	290	149	233	291	135	184	391	218	124	52	54	58	62	42	43
			25	50	46	48	57	35	32	44	37	33	40	46	46	44	45	45	51	47	51	59	64	48	58	61	68	53	65	72	112	84	99	119	189	114	146	243	231	124	170	336	168	43	46	49	51	34	38
			12.5	32	34	35	37	22	25	28	30	28	27	31	28	31	31	36	40	37	42	42	48	44	50	44	40	44	44	55	71	58	53	70	92	65	94	121	233	75	101	133	364	44	40	46	41	29	28
	3	I26f	100	391	380	347	315	289	293	289	261	264	253	234	203	419	383	363	301	372	353	289	273	262	199	170	108	192	140	108	69	139	91	61	54	90	72	54	44	84	58	49	41	415	430	358	314	305	296
			50	346	381	363	340	269	298	290	285	264	273	250	224	377	391	379	311	390	364	297	268	280	215	174	112	208	147	105	66	138	94	64	55	88	69	53	45	81	59	48	40	381	423	376	339	262	289
			25	302	305	382	379	246	267	294	286	263	290	268	230	322	364	421	343	353	385	332	314	302	239	195	133	227	162	115	77	152	109	71	52	101	74	60	47	87	68	55	43	325	366	392	384	237	276
			12.5	264	265	301	342	214	220	240	301	218	249	289	274	278	283	317	379	291	320	340	338	302	278	227	139	258	198	125	86	185	111	72	65	103	82	63	51	103	71	57	45	255	269	296	372	199	206
		I31f	100	412	425	407	346	362	376	356	318	357	328	302	228	450	431	397	320	411	401	320	257	276	224	170	112	186	143	114	66	121	84	63	53	80	59	45	36	64	50	44	38	450	467	371	350	384	382
			50	360	376	435	383	319	363	364	333	351	357	304	253	409	425	429	347	401	440	346	290	302	229	192	117	198	159	116	70	131	91	68	52	82	62	52	40	64	50	48	43	395	409	409	386	355	384
			25	309	321	373	418	259	296	351	359	291	369	339	264	341	360	455	403	366	399	389	320	341	263	207	132	239	176	121	76	152	106	75	59	92	68	51	45	72	57	51	44	339	370	427	420	276	326
			12.5	261	264	293	347	207	230	259	330	220	264	279	361	290	299	337	378	299	324	374	425	313	311	250	165	276	216	145	84	183	120	79	69	114	74	60	44	96	59	54	42	273	290	296	358	225	248
		B31f	100	339	366	414	391	302	351	360	357	369	373	331	264	375	384	439	349	422	439	366	293	304	244	188	120	206	154	119	70	137	96	66	57	83	62	51	41	66	55	46	43	383	416	420	370	322	404
			50	295	312	345	434	263	294	330	389	281	360	362	319	326	344	408	386	349	414	412	349	340	263	213	138	239	168	122	77	154	117	74	65	95	69	55	47	79	53	48	44	342	368	398	409	293	319
			25	246	254	285	327	212	230	258	288	229	267	282	383	275	282	327	373	297	325	390	402	309	322	267	167	313	224	143	87	194	132	81	71	108	73	65	48	92	59	55	48	273	291	309	375	231	243
			12.5	198	198	221	237	153	172	204	206	164	194	195	293	211	217	239	281	215	214	251	333	253	298	295	219	324	284	186	101	216	178	106	84	144	88	75	49	122	73	65	50	216	214	230	277	142	153
		I40f	100	351	356	335	301	294	300	267	240	252	265	231	202	400	370	358	292	363	320	272	248	288	235	174	122	189	142	111	76	141	100	64	56	92	72	51	45	80	57	49	44	383	414	342	307	288	288
			50	296	320	373	330	255	279	270	246	263	277	252	201	339	370	377	318	370	359	294	260	316	259	195	124	218	159	114	76	146	99	68	56	96	72	52	45	87	64	53	42	318	361	369	335	257	278
			25	260	254	318	384	223	228	276	317	233	279	282	242	275	296	354	349	308	347	351	301	347	287	215	134	254	173	122	82	171	110	73	64	102	76	53	49	95	65	53	40	263	298	342	408	223	235
			12.5	228	243	256	305	187	198	222	253	196	227	219	289	252	249	271	343	245	270	320	340	352	340	261	153	291	214	143	88	192	129	89	71	119	88	65	47	107	74	62	43	233	248	255	334	194	212
		B40f	100	310	335	368	334	255	276	275	268	280	287	264	217	348	357	378	321	381	376	308	276	297	234	192	113	207	148	115	74	146	99	67	54	95	64	49	48	86	59	49	40	323	380	367	356	247	272
			50	280	291	336	375	216	229	274	326	228	305	291	264	292	315	382	368	318	368	354	331	328	274	218	137	249	178	127	75	170	114	78	58	100	73	56	45	91	62	56	42	283	317	360	401	206	225
			25	252	260	273	303	194	206	215	262	208	229	236	304	262	270	292	339	282	291	363	371	313	327	259	159	304	225	144	87	201	128	85	66	122	87	68	50	113	74	60	46	233	244	270	336	184	201
			12.5	188	193	207	246	142	153	180	207	145	186	192	247	188	204	223	281	198	218	285	319	283	300	292	197	300	281	172	101	222	158	97	74	141	97	73	56	137	86	69	53	193	206	210	248	158	171
		I50f	100	194	188	210	238	177	186	203	238	171	206	197	204	202	212	226	235	205	224	239	234	359	335	235	155	237	179	121	84	202	123	72	59	103	62	55	48	95	62	47	47	175	201	193	219	154	154
			50	186	190	196	225	143	157	179	216	161	185	193	235	185	203	204	239	203	216	221	262	278	332	328	185	289	249	167	93	259	158	96	72	119	81	63	54	113	75	62	47	159	176	184	207	134	152
			25	136	133	143	157	96	110	120	125	103	128	140	184	132	141	154	175	142	143	183	212	191	213	309	293	251	320	226	141	375	218	119	99	188	105	80	55	170	97	69	58	130	130	152	150	105	119
			12.5	108	104	113	115	77	83	100	106	82	93	100	124	101	100	120	119	107	108	120	141	113	132	171	254	156	193	292	235	253	354	224	117	288	183	106	76	274	160	96	69	102	104	103	107	70	82
		B50f	100	145	146	162	184	120	131	137	159	127	143	164	205	134	149	169	189	142	153	190	236	241	291	347	248	301	361	226	127	342	191	122	84	160	95	76	56	147	93	69	58	137	148	159	167	121	132
			50	103	110	115	121	81	94	100	118	89	107	114	151	98	107	120	140	102	111	136	158	147	169	228	303	172	259	335	190	305	302	172	108	248	141	104	65	228	141	82	63	112	112	123	135	83	93
			25	84	81	87	89	63	67	74	87	63	68	83	106	71	79	90	95	79	83	96	115	97	119	141	211	126	157	209	312	198	304	279	141	350	244	126	78	343	173	100	79	77	74	82	94	51	54
			12.5	50	51	46	59	42	43	49	51	43	46	60	66	42	51	58	65	51	52	65	79	59	70	81	105	80	91	128	182	127	148	217	252	175	262	238	118	240	362	183	104	55	49	50	57	39	42
		I70f	100	101	103	110	123	82	91	94	104	93	101	112	156	99	107	114	130	99	111	136	162	113	138	194	219	180	229	217	177	295	281	170	109	221	146	97	65	209	138	92	58	103	96	121	127	91	99
			50	71	70	74	85	61	66	82	83	60	82	86	109	68	71	83	91	69	77	90	103	80	97	124	174	116	132	221	260	155	238	257	155	290	214	142	70	311	201	119	72	69	70	79	85	51	58
			25	57	54	59	59	44	47	55	58	48	48	52	71	49	53	55	64	54	54	70	74	60	73	95	109	83	97	132	228	113	148	225	283	164	237	218	103	209	303	155	105	52	46	55	60	36	34
			12.5	44	38	48	53	33	38	41	46	37	41	47	44	40	45	48	52	46	47	55	60	50	54	57	68	54	59	86	114	85	96	124	168	116	143	233	196	130	175	306	161	49	47	45	47	37	35
		B60f	100	61	55	57	70	45	49	54	63	49	55	67	82	52	61	67	65	55	60	74	81	58	76	91	144	91	94	151	237	129	189	314	165	207	295	168	95	354	275	137	81	55	53	62	68	44	42
			50	44	41	43	56	37	38	49	54	36	39	52	59	35	37	50	57	39	41	52	63	45	58	71	85	66	76	98	137	94	118	141	284	120	195	276	122	148	282	223	108	45	44	47	52	32	39
			25	41	35	37	42	33	32	37	31	32	33	38	41	33	37	41	44	36	41	40	48	35	42	49	58	48	54	63	100	67	68	108	147	86	119	180	234	100	122	263	190	38	33	37	43	30	33
			12.5	29	28	34	32	26	22	25	31	21	28	34	32	27	26	28	34	31	29	36	34	33	31	36	31	25	31	41	52	41	32	58	81	44	77	95	189	63	87	123	247	30	31	34	34	25	27
		B70f	100	49	48	48	57	38	43	51	59	40	46	59	68	43	51	55	55	51	48	57	71	49	62	81	126	74	90	138	197	111	132	253	179	147	310	197	103	205	329	166	96	49	47	49	55	36	40
			50	37	37	39	48	32	35	42	41	33	39	40	46	38	42	44	47	39	41	48	55	44	48	53	73	56	69	83	125	79	84	115	215	99	148	291	144	120	185	311	116	39	46	42	45	33	36
			25	35	27	33	28	26	24	29	31	24	24	30	32	26	29	25	29	35	34	35	42	29	35	42	41	44	36	53	84	52	53	90	119	69	104	132	350	86	102	189	279	32	35	33	27	25	26
			12.5	31	28	32	28	27	25	28	35	28	25	34	27	28	27	28	35	28	30	39	39	25	26	23	32	28	31	41	42	34	31	50	64	37	60	74	130	52	63	85	160	31	23	30	33	22	23
	2	I26f	100	304	293	277	253	255	248	220	197	229	215	197	169	325	307	282	251	284	269	220	220	255	215	167	106	195	135	93	63	119	85	52	45	77	60	45	36	74	51	44	44	339	329	280	263	252	242
			50	268	286	305	265	227	261	253	235	237	242	216	182	295	313	318	277	291	294	230	228	286	225	178	106	197	143	101	63	116	80	54	47	72	66	42	42	75	59	46	45	287	336	323	295	228	247
			25	227	250	284	323	209	218	258	262	225	259	244	196	254	262	308	302	257	307	281	255	329	262	210	118	225	164	109	68	140	91	59	50	84	63	46	46	80	61	44	45	225	269	315	347	196	211
			12.5	227	235	253	296	179	195	210	241	201	216	238	226	234	242	270	330	245	254	302	295	315	319	236	144	253	188	120	84	165	110	73	58	106	78	53	42	85	62	48	46	197	217	232	313	171	184
		I31f	100	337	343	354	319	290	295	265	251	285	246	235	210	382	361	358	299	359	353	275	238	261	207	171	106	184	146	99	65	110	83	50	46	72	57	43	36	66	45	43	38	370	392	319	309	310	308
			50	303	308	357	348	253	271	275	271	265	265	242	224	324	348	390	314	345	370	310	270	323	232	185	116	208	157	110	71	133	90	57	43	84	61	45	42	69	42	41	37	321	348	347	322	257	291
			25	234	252	276	328	201	207	231	296	206	243	232	250	266	266	296	333	269	320	351	327	339	303	221	129	270	192	125	79	146	98	63	51	90	67	46	40	78	50	48	33	240	271	283	337	194	201
			12.5	190	198	231	263	144	163	180	228	149	178	214	303	203	210	240	271	204	230	269	390	325	322	311	159	295	246	156	85	203	128	74	60	113	70	51	47	90	52	49	47	206	219	238	265	156	168
		B31f	100	275	300	331	340	251	270	276	294	265	287	249	249	310	345	361	308	328	377	343	287	312	229	188	117	207	166	120	69	130	83	58	50	74	64	48	36	68	52	46	38	299	338	333	341	255	286
			50	230	239	277	326	203	218	256	308	211	245	258	282	255	258	301	346	260	309	379	353	346	295	215	133	272	183	127	71	153	107	68	60	91	73	47	42	77	56	47	40	228	253	294	365	200	212
			25	197	198	232	263	152	170	197	229	160	195	209	330	200	207	253	289	212	233	286	395	297	327	292	176	352	254	150	86	201	130	83	70	113	80	61	41	91	65	58	49	195	206	228	273	154	169
			12.5	137	134	148	175	111	122	137	144	115	142	146	201	132	143	164	187	145	146	181	244	214	259	332	296	323	370	216	122	248	198	103	81	159	94	78	53	150	84	62	51	147	134	150	181	107	122
		I40f	100	294	296	276	256	261	250	227	210	224	219	201	164	320	303	276	256	289	272	220	214	286	230	180	108	191	132	88	66	122	88	50	44	80	63	42	36	75	54	46	46	302	335	273	258	235	233
			50	248	280	304	276	220	246	243	234	230	240	220	184	262	294	297	266	278	299	245	233	327	252	194	122	205	143	101	72	133	92	54	50	86	69	48	41	77	55	46	48	247	278	296	291	213	239
			25	217	223	244	284	188	191	208	261	198	224	233	205	227	233	250	329	225	263	291	274	347	310	239	137	254	180	112	79	159	96	63	51	95	73	48	46	92	60	48	47	190	206	237	297	181	180
			12.5	199	204	227	259	163	179	194	209	167	202	190	260	212	218	235	266	212	228	273	317	310	321	310	167	267	217	137	87	193	120	82	69	117	86	63	45	108	72	56	51	182	194	202	229	146	164
		B40f	100	242	271	295	280	214	231	231	228	225	242	229	188	261	276	287	282	282	297	264	254	343	272	197	119	214	159	94	64	135	86	48	46	75	57	42	39	69	51	40	43	236	276	272	299	201	214
			50	214	220	247	282	189	190	207	253	190	219	240	226	227	225	243	294	231	257	301	287	338	301	232	143	258	180	120	70	166	102	62	54	92	65	43	45	79	55	44	41	195	225	235	313	172	179
			25	191	196	225	249	168	174	199	203	184	196	185	270	206	208	241	258	221	223	269	309	299	306	296	173	281	235	138	85	193	120	68	58	102	75	50	46	98	65	51	42	175	188	200	223	151	169
			12.5	139	136	149	169	92	98	117	133	96	123	136	186	136	140	162	173	135	144	175	238	209	226	286	281	269	307	181	108	227	180	101	69	140	87	66	49	130	91	67	44	130	125	141	156	108	104
		I50f	100	149	154	161	182	144	153	161	176	151	163	163	171	159	159	171	176	168	179	192	172	252	265	233	144	226	173	116	80	209	126	75	54	82	46	46	39	83	54	51	38	138	140	142	170	119	112
			50	137	147	153	169	117	124	130	141	122	140	137	180	149	148	162	174	150	162	186	208	203	211	312	192	237	250	162	94	306	164	94	67	117	71	55	45	111	71	58	40	115	125	138	140	105	108
			25	113	110	109	122	89	94	104	101	94	111	114	135	115	112	121	135	117	122	141	156	143	159	207	276	183	227	238	149	306	276	135	85	180	102	80	58	162	106	64	52	102	98	109	121	81	87
			12.5	79	80	82	92	72	61	78	91	61	77	88	97	70	77	86	90	77	82	97	110	78	106	119	174	127	152	221	254	166	262	273	118	251	214	122	71	263	174	100	68	77	75	86	83	57	63
		B50f	100	119	118	133	148	86	100	110	120	99	110	131	165	119	136	141	162	125	133	149	190	168	189	254	241	220	280	235	140	340	222	119	81	151	89	64	54	143	82	59	57	116	121	136	154	99	118
			50	110	103	106	118	87	95	104	112	84	104	102	126	100	107	116	120	104	103	118	129	114	120	164	240	135	168	265	201	221	325	180	102	300	124	86	61	231	120	73	59	95	95	102	113	73	81
			25	60	58	60	62	40	45	55	65	50	50	65	77	54	58	71	64	58	65	67	82	56	80	93	146	94	113	143	271	135	180	309	167	182	285	131	82	304	252	118	73	56	50	60	68	39	38
			12.5	39	38	39	45	31	35	41	42	32	33	43	51	33	39	43	45	39	40	43	56	40	57	59	83	59	67	98	126	85	100	136	249	120	176	307	106	139	231	235	116	40	34	41	44	29	34
		I70f	100	75	76	82	91	61	69	79	81	69	85	87	110	74	80	85	95	84	87	98	123	83	104	134	186	135	177	185	171	187	250	163	134	250	132	98	62	217	135	79	54	69	70	81	90	64	69
			50	53	53	54	70	48	51	58	69	49	56	65	77	50	52	62	66	52	53	63	69	53	71	85	121	83	102	143	212	114	150	247	181	183	248	151	84	228	223	126	76	51	46	53	59	38	41
			25	46	44	44	50	35	33	39	38	33	34	41	53	40	40	43	46	42	41	45	59	43	54	58	82	66	69	96	135	70	90	131	303	99	152	286	104	127	231	214	117	44	37	44	47	29	33
			12.5	33	29	32	34	28	28	30	31	25	30	30	31	29	32	34	32	32	34	36	43	28	37	38	44	36	39	51	76	50	57	77	100	67	103	138	287	80	114	183	233	30	29	33	33	23	29
		B60f	100	48	42	42	56	40	39	48	56	40	42	49	62	40	47	51	46	46	43	53	66	47	61	69	105	74	84	104	170	104	115	207	192	131	235	197	89	164	306	166	83	45	36	48	49	33	40
			50	36	34	31	44	30	28	34	36	27	34	42	45	32	33	36	45	33	35	38	48	31	43	44	71	48	55	81	93	71	83	107	181	85	116	228	144	107	141	317	124	37	32	42	43	24	27
			25	27	24	25	30	20	18	27	28	23	25	30	30	25	23	28	32	31	34	34	31	27	36	36	44	37	37	56	61	43	53	70	88	58	89	102	303	67	80	129	330	25	25	26	29	23	24
			12.5	26	26	26	24	24	21	19	30	21	18	24	18	24	22	21	21	28	25	31	29	22	24	23	22	23	21	29	32	22	23	39	52	28	46	64	109	34	47	70	118	23	23	23	23	20	19
		B70f	100	42	37	39	51	34	33	47	50	36	33	50	58	39	44	42	46	39	43	50	57	43	53	63	79	65	75	90	148	83	101	173	236	108	189	227	103	133	238	186	91	34	31	39	46	30	33
			50	36	30	32	36	30	26	33	34	29	31	37	40	30	29	35	33	34	34	36	37	29	33	39	51	39	47	62	78	50	61	92	150	61	105	170	205	82	104	257	154	31	28	35	38	23	26
			25	27	21	32	27	27	26	27	28	25	25	33	34	23	21	23	29	31	27	27	35	25	35	32	31	26	31	38	54	33	38	52	73	45	62	80	198	56	61	99	278	29	23	30	34	21	23
			12.5	24	16	22	25	19	16	17	19	18	20	20	18	18	23	17	16	23	19	20	26	20	22	23	25	22	16	32	33	24	25	36	52	26	48	57	99	34	43	66	105	23	16	19	19	14	16
	1.5	I26f	100	268	282	263	235	237	226	205	202	212	191	180	148	292	274	262	229	269	250	206	208	260	224	179	106	182	124	82	61	117	76	49	44	71	57	39	32	65	54	43	45	278	310	259	235	213	217
			50	228	256	298	249	205	230	219	215	218	216	186	179	238	270	280	259	264	275	228	221	284	246	196	105	196	133	86	66	123	74	52	44	78	59	40	35	67	53	44	45	228	266	296	259	187	216
			25	206	212	233	274	174	188	196	236	196	205	225	189	205	224	253	276	227	249	271	247	297	274	224	116	226	146	94	67	138	87	65	47	83	63	41	44	80	55	46	46	198	227	241	300	165	176
			12.5	188	192	205	237	153	163	172	205	161	191	182	227	191	198	225	242	199	211	252	280	276	294	277	145	246	205	115	78	180	113	74	60	99	67	48	42	101	62	49	44	172	181	194	224	135	148
		I31f	100	252	264	277	268	229	253	209	215	225	209	188	177	286	278	274	258	308	285	244	227	300	218	175	99	182	140	102	65	112	79	49	45	70	59	44	35	60	42	42	39	278	301	276	262	235	230
			50	237	252	287	293	193	221	226	245	216	230	221	210	241	264	304	260	282	305	275	265	346	267	201	103	206	146	102	64	118	82	53	45	83	59	44	38	67	47	43	42	251	275	302	286	204	223
			25	218	223	253	275	187	206	223	243	201	221	206	250	238	243	254	292	246	273	301	307	343	337	223	132	266	181	118	81	160	100	61	52	96	64	49	40	75	49	47	46	202	230	251	295	171	199
			12.5	159	164	179	210	124	144	143	194	127	152	180	243	160	168	191	227	172	193	236	299	293	324	330	202	302	278	145	93	206	138	71	67	112	73	55	46	95	55	51	43	143	166	179	202	135	140
		B31f	100	216	240	283	284	219	226	226	265	217	250	210	232	236	259	295	294	265	299	282	295	343	272	198	118	232	172	115	62	130	89	54	54	80	56	47	40	68	48	44	45	228	259	283	288	187	214
			50	202	205	232	267	169	181	210	253	161	205	220	264	200	223	255	298	222	233	311	332	325	337	250	145	323	209	132	76	166	102	59	59	88	64	47	42	78	52	50	43	183	200	216	258	154	157
			25	131	142	158	186	115	130	132	156	108	147	167	228	137	151	176	206	161	168	195	276	243	280	342	226	331	318	169	102	223	150	88	68	133	81	63	53	114	65	60	48	145	152	179	190	133	136
			12.5	106	102	117	131	76	84	98	109	75	93	103	141	105	108	126	137	105	101	132	157	161	180	256	316	225	328	289	132	256	229	117	78	175	109	78	58	152	92	72	52	112	114	116	123	77	83
		I40f	100	228	255	268	227	212	216	205	197	214	196	179	150	251	269	260	232	259	255	211	208	276	230	202	115	192	127	85	64	125	73	48	46	70	56	41	33	69	49	41	47	233	273	252	228	184	203
			50	213	218	258	265	171	191	197	227	202	208	182	169	202	239	264	236	232	250	238	222	292	261	222	126	226	144	100	75	147	86	59	52	79	55	40	37	78	56	43	49	188	222	241	263	156	172
			25	192	187	203	243	156	168	185	215	165	210	192	200	188	194	233	268	212	211	264	241	326	307	248	147	258	165	99	75	174	112	71	61	91	67	48	45	92	63	54	45	158	179	190	248	134	148
			12.5	153	167	182	193	121	131	144	184	130	157	164	205	157	170	193	209	168	175	215	244	246	277	299	213	285	245	143	86	228	148	74	71	115	75	50	46	108	73	51	46	137	149	148	165	111	126
		B40f	100	198	207	239	259	151	169	176	217	182	207	193	199	207	231	254	252	224	251	234	253	307	252	223	144	245	149	104	67	149	84	55	53	80	55	44	40	68	52	42	41	176	203	230	242	144	165
			50	174	172	184	206	144	145	172	207	148	180	192	224	175	185	213	252	189	181	261	263	289	310	263	174	308	205	119	77	180	103	66	56	92	68	43	40	87	60	44	43	164	170	174	212	123	130
			25	151	160	171	194	108	119	134	168	114	137	153	211	150	172	190	195	157	166	203	252	242	261	298	210	312	291	153	80	218	154	88	73	121	82	58	41	114	71	54	46	138	146	147	163	101	113
			12.5	102	111	114	134	83	88	88	109	77	100	122	152	99	107	125	125	112	113	136	156	136	170	226	268	211	258	247	120	236	214	121	85	174	104	74	47	152	87	59	39	106	97	117	117	86	91
		I50f	100	136	143	145	168	124	127	149	162	130	159	143	157	148	148	161	168	152	164	167	176	192	224	221	158	212	173	109	85	222	138	86	61	104	59	46	38	80	51	49	39	120	119	138	154	95	111
			50	105	113	113	144	98	104	110	130	106	123	128	157	118	120	138	162	122	139	157	186	165	175	261	193	190	239	152	106	303	177	109	65	121	69	54	42	108	66	54	41	99	105	125	130	86	89
			25	85	86	88	102	70	70	85	85	70	85	89	113	76	90	101	105	83	87	105	134	96	118	163	230	158	200	223	174	228	306	177	94	229	125	84	62	183	119	71	62	82	76	85	87	54	67
			12.5	56	54	55	60	48	49	55	65	48	55	61	77	52	58	63	63	56	57	61	77	55	80	97	132	96	113	152	284	127	166	281	152	226	237	139	71	277	226	115	68	52	45	53	60	42	43
		B50f	100	104	106	105	121	77	82	92	98	87	97	101	138	100	104	118	119	107	110	126	140	124	133	185	206	148	201	222	155	241	263	143	95	228	101	77	47	172	97	63	50	93	94	101	117	74	83
			50	72	68	68	83	59	62	75	86	60	73	78	90	66	74	81	82	72	71	85	101	65	96	125	193	115	131	187	241	151	233	243	120	276	188	97	63	283	143	82	66	66	61	71	74	51	61
			25	45	43	45	57	33	35	47	51	38	42	51	56	41	46	52	52	43	43	53	60	52	65	76	102	66	83	114	185	102	117	204	226	122	223	181	85	168	332	138	78	47	38	45	48	33	33
			12.5	35	30	34	33	31	32	38	33	33	38	33	38	33	37	35	41	34	38	32	40	34	39	44	55	44	49	67	94	57	80	99	165	71	107	182	163	97	133	290	125	33	32	33	28	28	29
		I70f	100	64	66	65	79	53	57	62	70	56	70	70	94	58	71	74	82	66	66	77	92	73	90	97	147	102	115	157	159	123	216	176	142	215	150	103	64	236	144	92	51	52	57	67	71	50	55
			50	46	49	48	54	42	43	46	47	41	49	50	60	39	48	47	55	39	43	47	58	43	59	70	94	72	83	111	185	85	121	196	198	129	204	170	83	172	276	161	80	41	33	44	45	30	37
			25	43	33	37	43	29	35	33	42	31	39	38	45	36	39	43	45	37	38	40	45	34	46	51	62	49	55	74	101	57	83	102	178	84	135	205	149	101	137	289	122	35	31	41	40	27	29
			12.5	30	27	33	33	31	31	30	34	26	28	30	32	27	26	30	36	28	26	34	36	31	41	39	36	37	33	46	62	43	36	61	75	52	82	105	199	63	81	121	317	26	27	22	33	28	26
		B60f	100	36	33	33	43	33	34	36	34	34	39	44	48	36	40	37	40	34	40	42	50	36	48	56	71	54	63	79	124	79	91	137	208	93	157	229	116	118	196	188	99	32	31	36	39	26	33
			50	31	28	29	37	26	27	29	31	26	31	28	33	27	31	29	36	28	30	33	36	27	32	37	53	33	43	61	81	46	58	72	129	60	93	158	219	83	95	193	182	30	23	30	30	23	28
			25	31	31	33	27	28	23	22	26	29	24	30	30	31	29	34	31	34	27	31	32	21	28	26	30	27	31	43	50	30	36	51	65	32	62	80	158	44	61	97	214	26	32	28	27	30	26
			12.5	21	15	20	18	14	8	19	20	16	13	20	16	18	17	14	20	20	21	17	16	12	18	23	25	19	21	30	31	24	18	35	49	21	38	50	82	27	35	60	82	18	17	15	15	14	13
		B70f	100	37	33	34	41	29	31	27	32	34	34	42	36	34	35	33	39	34	32	33	40	39	37	45	63	43	56	77	119	67	70	112	167	83	114	209	140	97	171	217	124	30	27	33	36	25	27
			50	33	27	31	30	27	26	32	26	22	29	27	34	29	28	30	36	31	28	34	34	27	33	36	41	33	41	56	71	43	50	78	96	59	92	114	245	66	82	156	247	34	26	26	29	23	24
			25	24	21	22	17	19	18	19	25	18	18	22	22	21	18	21	26	23	25	27	28	15	25	26	29	22	24	32	47	23	28	44	65	29	54	72	119	35	53	75	154	25	23	20	17	19	15
			12.5	23	16	21	18	14	12	12	16	18	14	17	16	17	19	22	20	19	17	19	18	21	24	19	24	21	18	26	30	23	21	32	45	24	34	46	77	23	29	51	77	18	16	19	20	13	12
	1	I26f	100	242	258	250	223	209	213	186	192	199	173	164	147	254	257	225	229	234	217	188	192	265	222	195	109	187	126	80	63	122	71	49	45	62	55	41	33	69	47	41	41	236	256	226	227	174	191
			50	206	225	256	246	173	188	191	205	191	209	168	168	203	239	255	233	229	248	214	218	295	247	222	117	203	138	89	66	134	78	51	49	74	54	42	35	69	51	40	46	191	210	243	244	151	170
			25	194	196	210	242	155	169	180	200	169	183	190	176	195	200	233	259	195	217	230	215	275	282	233	137	233	160	99	75	162	97	57	57	89	59	47	37	82	52	43	39	162	173	185	229	130	139
			12.5	167	181	182	207	129	153	164	187	144	173	171	213	174	184	200	215	183	193	223	255	248	272	283	184	244	201	115	81	206	128	68	60	105	77	50	44	103	62	51	40	140	149	157	181	114	130
		I31f	100	229	244	276	262	215	228	209	211	220	204	176	169	242	250	252	243	274	268	223	222	316	239	195	108	182	131	93	61	121	68	48	40	73	52	45	40	63	45	42	42	227	243	240	247	195	221
			50	217	232	250	272	190	203	211	231	203	200	189	196	228	242	240	252	250	256	265	247	359	286	220	115	237	139	101	62	137	74	47	46	78	58	48	47	62	47	45	45	197	206	237	263	162	182
			25	175	189	214	244	146	159	183	216	155	205	179	237	188	196	223	257	203	213	254	275	320	348	274	144	283	199	128	80	177	102	70	57	91	67	55	46	77	53	49	44	160	166	194	228	140	160
			12.5	144	148	162	175	112	126	133	159	115	139	153	240	146	156	164	202	150	169	197	238	229	282	330	232	278	290	165	101	215	142	80	68	123	71	64	47	102	58	52	44	136	135	148	177	115	124
		B31f	100	204	210	228	283	170	184	193	218	191	217	184	226	202	223	257	237	232	252	259	271	335	309	251	134	264	187	117	67	139	87	53	49	78	55	48	41	65	52	42	43	176	210	238	234	159	167
			50	154	159	182	225	135	143	174	197	137	174	186	235	155	171	208	245	176	173	249	278	278	320	296	187	320	242	143	81	196	115	72	64	98	69	51	47	84	55	53	44	149	165	189	203	138	139
			25	134	133	139	159	98	114	117	125	105	121	129	200	126	133	141	180	124	140	150	211	187	237	328	255	292	361	190	99	247	160	90	65	134	83	60	49	118	73	59	45	131	127	142	155	106	118
			12.5	94	90	101	103	72	75	85	96	67	84	92	111	87	100	112	112	89	88	112	125	119	134	181	282	169	232	362	154	231	251	147	87	215	125	89	59	187	101	75	55	89	86	97	104	69	67
		I40f	100	213	222	252	210	177	201	186	182	199	178	144	149	212	223	235	211	222	222	182	190	281	223	197	114	183	125	82	67	141	75	49	47	68	50	42	32	67	49	41	45	188	212	222	203	171	186
			50	187	198	210	244	158	174	199	214	176	190	175	151	193	201	243	218	193	218	215	199	307	266	210	124	216	142	93	70	160	91	55	51	83	51	42	38	71	52	42	45	158	181	195	222	143	148
			25	170	178	198	209	144	153	178	191	147	186	170	205	173	185	198	242	187	199	235	244	267	298	250	163	250	185	102	74	200	117	66	61	95	66	49	35	89	56	48	43	138	148	167	188	114	127
			12.5	143	153	161	174	106	112	128	146	106	135	135	188	139	153	171	193	157	157	193	235	236	239	295	211	257	256	145	86	234	151	85	73	120	76	54	41	122	74	47	43	133	137	142	158	108	119
		B40f	100	165	176	188	222	135	149	180	202	163	200	185	172	173	189	224	222	179	207	237	208	281	269	235	142	255	168	99	65	169	88	57	50	80	53	41	37	69	48	38	47	145	164	183	207	123	129
			50	160	169	179	189	130	133	157	180	141	161	175	215	160	174	184	212	167	181	219	251	254	285	275	175	274	228	122	76	205	117	78	62	101	70	42	38	90	54	45	42	138	142	152	167	108	113
			25	110	117	125	151	90	96	108	129	91	98	119	177	102	116	143	162	119	125	163	209	195	231	268	221	257	297	173	96	238	177	94	69	118	73	64	41	122	69	55	42	119	120	132	136	95	110
			12.5	101	100	104	117	76	82	86	102	75	91	101	134	93	97	110	112	101	94	119	141	103	133	184	239	163	199	274	141	218	221	150	76	180	111	83	46	157	107	64	42	100	94	100	111	71	80
		I50f	100	124	128	128	152	108	110	131	141	117	137	135	165	133	136	142	165	128	141	154	154	153	185	219	145	183	182	103	86	201	145	93	64	104	57	41	40	90	57	48	40	103	100	118	125	86	89
			50	96	93	102	126	82	85	97	107	94	106	114	139	95	103	112	124	104	115	132	156	145	144	216	204	168	212	164	117	277	189	112	71	150	81	54	47	129	78	61	47	92	91	110	107	82	87
			25	80	80	77	94	60	65	83	90	65	84	85	101	71	75	90	101	72	75	98	105	81	109	125	183	132	149	191	184	161	237	201	98	230	144	88	57	226	121	74	57	61	56	67	74	50	54
			12.5	44	53	47	59	44	40	49	57	45	49	57	71	45	48	55	56	49	46	56	66	48	64	85	112	86	100	119	182	108	131	213	174	161	249	141	79	206	247	125	70	46	42	52	52	34	38
		B50f	100	84	82	87	102	59	73	71	92	75	80	89	114	76	82	98	93	80	83	104	129	89	124	159	187	139	160	199	171	169	254	160	99	254	117	76	55	217	114	61	58	72	70	83	89	59	72
			50	57	55	57	60	43	45	55	59	48	45	59	69	51	59	59	64	56	56	60	79	49	73	90	134	95	106	142	220	124	162	263	156	175	236	117	64	262	216	93	58	50	45	55	61	37	45
			25	40	38	38	52	33	34	40	41	33	35	46	44	40	35	47	45	42	46	42	53	41	51	62	84	61	70	83	137	83	101	144	228	102	168	250	86	129	229	180	80	37	31	39	40	30	33
			12.5	31	31	34	28	28	29	32	32	31	31	30	30	28	30	29	38	29	33	33	39	28	35	40	42	37	39	57	72	57	56	85	112	60	91	128	217	77	90	178	175	32	27	32	34	28	27
		I70f	100	48	46	43	70	44	52	55	67	46	58	63	81	41	50	56	66	45	46	62	75	55	76	81	117	84	94	143	164	100	160	196	138	173	193	120	67	209	171	103	60	46	44	54	62	37	44
			50	39	39	40	53	31	31	35	42	31	36	42	48	32	36	38	43	32	31	41	51	42	51	62	78	59	74	89	137	74	93	130	233	92	172	203	98	115	185	185	88	35	33	43	43	25	27
			25	34	36	33	33	26	28	26	30	28	31	37	38	33	34	36	36	33	33	38	46	31	41	41	53	33	41	60	76	53	56	77	130	63	102	153	196	77	109	180	157	35	30	32	35	25	22
			12.5	34	30	38	26	22	21	22	28	25	21	27	26	34	35	29	32	31	31	30	29	21	30	24	22	25	21	34	47	36	32	51	70	33	58	74	151	44	56	87	193	26	29	27	29	26	23
		B60f	100	32	31	31	40	30	33	34	35	29	33	34	40	30	34	37	36	33	30	36	43	34	38	44	63	44	55	72	110	62	71	97	152	76	111	195	146	88	152	228	108	29	28	31	31	26	26
			50	28	23	26	27	25	22	24	26	23	24	27	32	26	26	25	33	26	27	27	37	23	32	34	33	31	36	49	59	36	40	67	86	46	72	113	250	62	74	132	250	25	21	20	23	17	18
			25	20	19	21	13	17	17	14	20	18	17	17	21	20	18	20	15	17	17	20	25	18	19	19	19	18	21	28	40	24	23	36	58	26	47	65	110	31	45	75	128	19	17	17	19	19	20
			12.5	17	16	15	19	13	11	11	15	17	10	19	15	14	14	17	17	18	18	20	13	21	21	17	18	21	17	22	26	19	19	26	35	22	31	30	72	25	26	47	66	15	15	16	16	14	11
		B70f	100	28	31	32	34	26	27	29	28	30	33	37	32	28	32	33	34	35	32	37	37	31	35	42	46	34	48	61	85	51	55	81	117	73	100	148	160	77	103	192	154	32	25	32	30	24	25
			50	20	19	21	23	19	21	21	24	25	24	25	29	21	19	23	29	25	26	28	34	25	29	33	32	27	30	41	52	29	34	61	70	42	69	86	190	53	62	111	241	21	22	23	22	21	21
			25	21	18	25	17	18	18	16	20	16	18	14	16	17	21	19	16	21	21	17	20	19	19	20	21	19	18	28	34	27	20	36	52	17	38	60	96	26	44	64	103	21	21	20	18	16	17
			12.5	10	13	14	14	17	12	9	14	16	13	14	15	13	9	11	15	18	14	12	14	16	14	14	16	18	20	19	21	22	15	26	35	20	25	26	55	15	23	39	57	15	15	14	17	13	19
	0.75	I26f	100	216	241	245	219	175	205	174	178	195	168	151	152	213	234	238	205	233	229	178	194	262	217	198	118	176	130	72	60	123	74	50	44	67	53	40	28	71	46	41	38	210	238	231	223	163	195
			50	177	194	211	263	146	158	196	208	171	217	178	167	174	196	251	236	196	227	225	205	287	245	207	123	210	134	82	62	140	84	54	46	79	57	42	35	70	51	37	43	157	186	223	258	132	152
			25	163	177	183	217	138	143	173	209	143	190	191	184	173	171	206	252	173	188	225	216	282	274	224	141	233	171	100	72	177	102	62	50	86	54	44	34	81	51	43	39	139	157	164	203	123	132
			12.5	141	143	157	187	105	119	140	154	119	137	147	190	144	153	173	181	153	157	188	218	227	244	258	209	240	208	128	80	218	147	75	61	110	73	48	36	114	62	50	42	117	121	129	155	104	114
		I31f	100	215	233	256	253	175	199	200	209	190	210	178	179	221	258	251	231	253	252	217	220	300	239	203	105	197	127	80	59	107	62	40	39	71	51	34	38	57	40	40	45	207	246	246	237	166	187
			50	201	201	227	250	187	202	200	239	196	195	201	193	215	222	226	246	223	243	274	240	318	270	219	121	230	152	91	65	130	73	52	41	84	60	44	40	66	48	44	44	181	195	207	267	161	159
			25	160	168	181	217	129	149	155	193	138	161	188	226	163	166	189	231	178	183	236	277	268	307	326	165	296	222	121	81	184	98	59	59	94	64	47	44	85	49	49	46	133	148	168	187	128	135
			12.5	124	120	133	152	105	115	121	124	96	125	120	179	120	125	140	154	123	127	161	205	210	234	306	283	297	301	179	97	244	178	83	64	141	89	60	43	122	72	56	45	114	117	134	147	98	116
		B31f	100	175	183	210	247	160	165	199	204	170	195	187	212	182	195	228	230	195	216	277	275	315	305	232	143	293	189	115	66	133	85	56	49	82	57	46	40	64	46	44	41	148	169	182	233	132	151
			50	142	140	152	189	109	125	137	164	116	136	165	229	137	147	171	201	149	156	188	261	236	277	300	189	320	277	139	74	206	125	65	63	106	72	51	50	91	53	52	45	127	131	154	162	116	123
			25	115	114	127	135	92	102	113	122	93	117	119	157	115	113	127	139	118	112	145	174	159	185	262	276	231	326	238	108	231	199	96	67	151	88	65	50	133	79	59	46	110	106	109	132	82	95
			12.5	93	91	94	95	65	70	79	85	62	73	82	111	87	97	106	101	89	87	103	118	94	114	146	206	148	168	269	191	200	260	185	95	239	147	98	59	216	122	78	54	82	70	83	87	64	63
		I40f	100	197	214	222	206	156	186	185	173	181	185	139	141	202	206	221	192	212	218	186	174	274	226	196	122	181	125	88	61	150	80	52	49	71	52	47	33	66	51	44	39	162	213	204	204	140	168
			50	163	174	191	215	137	149	176	213	148	184	193	151	166	182	210	235	169	196	226	188	287	247	201	127	213	152	94	69	167	99	68	52	87	51	40	39	75	50	38	40	146	155	169	233	130	130
			25	166	167	179	192	134	146	161	185	138	163	162	212	172	178	188	212	175	178	219	266	254	278	255	164	244	187	103	70	208	117	64	61	96	66	45	36	92	57	43	41	133	140	146	173	101	113
			12.5	110	123	125	134	91	102	110	117	105	118	127	165	113	113	140	153	125	131	158	202	193	204	265	215	212	249	160	89	250	172	91	67	110	77	60	45	123	77	49	37	110	107	123	141	96	103
		B40f	100	155	161	178	202	124	137	156	180	148	181	173	174	156	169	190	201	162	181	222	204	284	267	225	143	251	182	108	61	163	97	66	50	85	55	39	34	75	47	40	39	136	149	169	196	113	117
			50	134	139	162	171	109	122	136	159	120	142	141	201	145	155	173	189	152	162	194	243	210	250	273	174	262	248	147	85	211	133	88	64	111	68	53	41	96	63	45	40	113	124	127	142	90	104
			25	118	115	116	134	85	89	100	105	88	99	121	148	106	117	128	144	116	124	132	176	160	192	237	232	204	246	202	106	241	192	92	66	139	85	63	41	132	78	51	40	110	113	124	121	88	94
			12.5	85	83	88	95	64	72	77	85	64	73	88	115	73	87	88	92	78	79	91	113	80	109	134	194	130	165	221	165	183	223	181	86	215	133	93	51	199	110	77	44	79	74	81	84	62	71
		I50f	100	127	123	130	146	106	109	132	138	119	136	129	155	132	132	159	162	136	140	148	148	154	185	225	157	196	186	122	81	215	143	99	60	101	65	45	40	103	61	49	39	104	98	111	132	84	95
			50	83	82	89	100	76	80	92	93	83	96	106	125	85	86	93	104	86	95	108	143	117	113	152	202	153	180	185	135	213	199	132	77	144	96	61	48	165	97	60	48	82	80	88	111	71	83
			25	67	65	66	79	54	60	67	80	57	73	76	94	60	69	78	81	59	64	81	85	68	84	109	157	104	115	171	217	133	197	249	124	207	196	96	60	223	149	81	53	54	47	59	72	46	48
			12.5	49	48	45	54	39	45	42	52	42	41	53	58	49	44	51	54	43	47	51	61	47	64	80	99	75	88	104	161	94	114	176	250	125	164	185	87	146	211	150	91	41	35	41	48	29	36
		B50f	100	70	70	72	87	55	64	67	82	62	71	81	90	62	70	88	82	64	64	85	104	77	103	123	160	122	146	197	186	151	243	211	122	253	147	84	50	266	133	73	51	61	58	69	78	54	67
			50	44	44	44	56	36	35	48	52	37	38	50	59	41	46	49	50	45	44	43	60	41	67	70	107	81	91	119	186	110	130	236	176	126	267	140	73	178	294	120	64	44	39	48	50	36	39
			25	33	33	35	45	27	29	34	38	32	30	41	47	35	36	36	39	37	40	38	45	35	44	44	60	47	54	75	101	67	76	105	198	87	124	249	111	105	146	270	102	35	30	36	39	26	26
			12.5	30	27	31	26	21	22	23	33	21	24	23	29	27	27	26	33	32	29	27	35	26	34	33	31	32	42	51	67	53	46	70	89	55	76	101	294	68	89	121	279	26	23	29	33	24	24
		I70f	100	42	44	41	59	44	47	53	59	44	59	58	70	38	48	50	56	48	49	53	63	49	62	70	101	74	76	127	165	81	126	178	152	135	188	135	72	177	199	120	54	41	42	48	58	33	46
			50	37	35	36	46	30	31	32	41	35	35	41	50	31	34	45	35	37	37	34	46	37	48	52	65	46	64	70	109	71	80	111	191	74	120	226	111	95	161	215	105	32	31	32	36	26	30
			25	33	28	27	33	17	22	24	29	23	27	27	30	27	26	28	35	32	30	34	42	27	38	36	44	35	38	56	67	44	51	69	86	54	89	120	241	71	84	152	225	26	24	25	23	18	23
			12.5	29	20	23	22	18	15	17	22	20	16	21	21	21	23	19	20	31	27	28	26	20	25	19	23	26	22	30	39	30	30	41	50	35	49	64	116	39	50	72	136	23	20	25	22	16	18
		B60f	100	25	25	30	34	24	25	25	30	25	28	31	38	26	29	33	29	30	27	33	39	29	32	36	45	36	45	62	79	49	56	81	119	65	99	141	173	73	90	192	157	25	23	30	32	22	24
			50	31	24	30	25	21	21	27	27	24	23	25	29	23	25	26	32	27	29	31	32	27	34	34	32	25	32	36	51	33	41	51	72	39	66	82	178	47	58	102	241	22	24	26	28	23	19
			25	20	17	21	17	15	15	15	20	16	14	16	14	17	16	16	13	17	19	19	21	20	21	21	18	19	17	25	36	23	19	39	52	20	39	58	87	23	44	66	96	21	15	18	15	13	15
			12.5	12	15	14	12	13	11	10	14	15	10	13	15	11	11	12	16	15	13	14	15	16	13	16	14	16	20	19	22	20	12	25	36	16	26	28	53	17	21	38	51	13	15	14	13	8	15
		B70f	100	27	25	26	29	23	22	24	23	26	28	27	32	23	26	27	31	26	26	32	34	28	34	35	41	33	42	54	63	43	47	75	105	59	90	125	210	64	82	148	193	30	25	26	30	23	21
			50	22	18	22	19	20	22	22	25	21	18	24	31	18	17	20	19	23	24	23	27	20	26	26	25	25	24	31	42	31	28	48	64	34	56	76	157	41	55	85	200	27	27	23	23	22	19
			25	21	17	20	12	14	12	14	19	20	12	20	16	18	16	14	21	15	17	15	16	16	18	16	19	20	17	26	30	22	17	36	45	17	34	47	80	24	32	58	80	17	14	16	17	12	14
			12.5	13	13	15	18	15	15	12	14	12	16	13	15	13	13	13	14	14	15	15	19	17	20	14	13	20	16	14	20	20	17	20	24	18	21	25	50	18	19	33	45	16	15	17	17	13	16
	0.6	I26f	100	174	187	218	206	148	174	188	194	176	189	159	144	175	205	228	208	196	211	193	185	275	219	188	119	193	136	81	68	148	81	59	47	76	56	40	34	72	48	43	43	158	187	220	214	132	151
			50	167	179	186	216	137	147	157	210	137	177	176	169	161	168	194	234	164	177	219	216	295	268	230	134	241	167	88	75	165	92	62	51	92	63	41	37	84	50	46	39	151	166	171	217	118	127
			25	150	158	173	197	119	134	155	180	133	146	166	198	159	173	183	204	167	172	209	248	239	251	252	176	231	217	115	72	205	129	62	53	102	70	48	38	99	58	45	37	137	134	150	170	120	120
			12.5	105	107	115	129	77	92	99	110	85	101	123	151	98	107	120	129	97	100	134	172	161	169	236	254	200	244	190	91	249	177	96	70	130	80	60	47	126	72	47	40	96	93	107	124	75	84
		I31f	100	181	193	221	254	162	170	173	217	176	180	156	174	190	201	222	238	204	224	228	228	300	280	216	124	260	160	92	69	133	77	50	48	79	55	37	41	71	44	43	44	168	189	220	237	145	158
			50	144	152	176	221	125	141	166	182	143	164	173	206	153	165	192	222	160	171	229	262	272	305	283	151	285	211	121	74	175	93	57	49	89	55	43	41	72	44	48	40	140	145	172	187	134	136
			25	127	127	135	160	106	116	123	137	101	124	124	190	122	124	143	167	133	139	171	205	200	236	299	243	246	284	165	87	229	169	76	56	124	73	53	40	110	56	50	42	110	112	123	145	99	112
			12.5	93	88	91	108	80	80	89	98	75	92	98	124	90	95	105	126	91	96	120	141	121	133	179	232	170	209	266	138	233	243	138	76	198	113	78	55	167	93	63	56	91	90	98	97	66	76
		B31f	100	129	138	139	177	118	124	141	164	123	135	166	205	129	151	165	199	147	150	181	239	226	280	294	182	321	263	137	73	207	113	68	59	100	64	46	47	86	50	51	40	124	133	158	158	119	122
			50	113	112	121	132	90	105	110	124	94	114	113	164	108	114	127	148	116	119	139	172	168	207	276	256	242	333	203	102	246	188	88	63	153	80	58	52	122	66	55	44	109	106	112	137	84	99
			25	82	84	90	101	65	71	78	89	65	78	80	109	81	91	100	111	82	88	101	129	106	122	150	215	155	191	292	169	205	254	160	92	241	131	84	60	197	107	79	56	75	75	80	93	61	62
			12.5	69	70	66	66	49	54	55	68	47	55	59	78	69	69	77	76	67	65	71	96	70	89	91	134	104	122	156	286	128	162	236	159	201	227	130	77	223	194	107	69	66	56	60	69	45	48
		I40f	100	167	173	192	207	146	155	159	196	152	170	170	151	166	182	222	208	163	202	192	194	291	252	200	127	200	144	88	70	160	89	52	55	76	57	42	34	76	50	42	39	147	153	184	195	133	134
			50	162	164	168	191	129	138	149	178	127	159	167	195	168	175	185	198	170	176	205	234	242	282	232	158	234	176	104	64	194	117	63	57	88	66	42	39	87	53	44	37	134	139	153	175	109	116
			25	118	126	125	153	99	107	119	130	104	121	125	187	120	127	149	164	133	137	167	209	192	206	269	196	201	239	149	85	233	169	87	64	110	82	52	39	121	70	48	42	120	133	139	152	102	110
			12.5	103	101	99	118	76	88	92	103	74	93	98	125	94	104	110	111	89	95	117	135	110	135	162	209	163	196	204	140	215	238	135	66	173	101	69	47	157	87	58	39	99	83	99	102	70	78
		B40f	100	143	143	161	177	106	112	139	165	121	142	149	192	137	153	167	192	141	155	183	211	223	261	273	178	271	225	134	74	206	128	77	57	104	68	41	39	98	56	42	40	118	120	135	153	96	99
			50	115	122	124	137	94	96	109	119	91	107	115	161	114	118	130	150	122	112	134	181	166	198	251	224	209	262	189	91	238	190	93	61	130	81	63	36	131	71	47	42	113	113	132	134	84	92
			25	90	87	86	96	69	72	83	88	66	76	92	109	78	85	99	96	83	80	97	112	90	113	145	211	133	163	234	161	198	236	176	92	205	124	92	51	182	110	71	47	81	75	93	91	69	70
			12.5	56	58	59	65	44	49	62	64	51	57	63	75	52	55	66	69	52	52	56	82	66	82	97	130	90	108	142	222	118	148	234	136	166	215	114	72	205	176	104	60	55	47	58	52	44	51
		I50f	100	86	90	94	105	80	87	90	96	82	92	103	137	82	91	99	113	88	94	114	136	116	128	169	185	152	196	165	101	217	176	111	78	128	77	65	43	120	81	62	40	88	88	92	107	76	86
			50	69	67	64	82	57	61	74	81	66	76	75	96	61	67	77	83	62	70	82	97	77	94	103	151	114	125	165	160	139	194	170	113	196	144	94	56	217	132	81	48	49	45	62	66	47	56
			25	44	44	42	54	42	40	41	51	41	41	49	59	37	40	44	46	38	42	48	63	52	60	76	93	76	87	107	170	100	112	175	203	130	187	152	70	147	242	132	74	39	36	43	46	30	38
			12.5	39	36	38	41	30	36	33	37	31	36	40	39	35	32	40	42	34	36	41	47	35	45	47	53	48	54	72	91	71	79	93	140	78	105	174	147	89	130	210	122	39	36	33	38	28	25
		B50f	100	44	44	41	60	36	42	48	54	41	41	53	67	41	43	53	53	43	42	47	69	44	58	74	109	76	90	114	160	105	123	213	170	119	222	153	67	166	258	115	63	42	40	45	49	31	38
			50	38	34	37	48	29	31	33	37	30	33	43	40	34	35	40	40	34	37	43	45	36	43	51	62	51	59	78	107	71	87	111	200	89	132	240	100	112	167	249	98	38	31	41	41	28	28
			25	30	27	28	32	24	21	29	28	24	23	26	29	27	26	29	29	31	31	28	38	24	35	36	40	35	36	53	61	49	53	77	98	52	79	118	235	69	84	142	215	24	23	24	31	23	23
			12.5	23	17	19	18	15	16	17	22	19	17	21	19	18	21	15	22	20	20	20	25	20	19	23	26	28	25	35	40	34	26	47	58	29	54	68	115	40	48	78	137	22	21	19	24	17	16
		I70f	100	40	39	43	52	34	39	39	46	36	39	49	42	34	38	46	45	39	41	43	47	34	49	52	63	56	64	82	127	70	76	115	156	76	123	179	113	89	175	184	103	35	31	37	39	30	34
			50	32	28	31	30	21	21	24	27	25	26	23	30	24	29	27	34	28	29	30	35	25	31	35	41	31	41	55	67	46	51	73	95	57	78	114	216	65	80	139	200	26	26	24	25	21	20
			25	30	22	23	21	22	18	21	22	22	18	20	21	23	24	25	21	24	24	25	25	18	24	22	22	24	26	29	38	27	26	39	52	31	51	64	125	39	52	74	145	26	23	23	22	15	20
			12.5	17	19	20	18	16	15	16	15	16	12	18	15	14	20	21	19	20	19	15	16	20	17	18	21	19	20	19	26	25	25	25	34	21	32	34	66	19	31	48	67	23	20	20	24	19	18
		B60f	100	25	19	26	22	20	20	21	26	25	25	23	28	24	25	25	26	30	23	25	29	21	27	33	29	25	31	37	51	32	36	55	78	39	65	88	150	47	64	104	199	23	22	22	24	20	21
			50	21	17	20	16	19	17	18	22	20	18	19	17	15	17	15	19	15	17	19	22	18	19	19	17	21	19	26	38	22	19	36	52	16	39	55	100	28	42	68	99	21	16	18	16	16	17
			25	14	8	12	16	12	5	9	12	11	8	13	13	11	9	10	12	13	10	11	13	14	14	15	19	23	20	20	23	23	21	29	38	20	27	27	58	20	23	44	56	11	10	11	12	8	12
			12.5	16	13	15	16	14	15	18	14	12	17	10	11	9	15	19	15	11	12	12	15	15	15	15	15	10	13	15	14	15	20	19	19	13	16	21	35	18	21	26	37	12	12	14	12	7	12
		B70f	100	22	20	20	15	20	21	19	23	22	23	19	32	17	19	21	19	22	19	19	27	16	19	27	34	23	23	37	44	33	31	49	73	30	56	76	142	42	53	88	151	23	23	22	20	18	18
			50	18	16	24	14	12	11	15	15	15	15	18	17	14	21	15	14	15	19	12	16	18	18	19	16	18	15	25	35	25	19	39	43	18	33	49	82	25	32	55	81	15	15	15	16	14	12
			25	12	11	13	14	17	10	13	15	17	14	14	14	9	10	14	14	18	15	13	16	13	16	16	13	19	18	14	18	21	16	20	29	19	25	27	53	16	24	40	44	16	14	15	15	12	16
			12.5	18	16	17	15	17	17	18	14	12	19	13	14	15	15	19	18	16	14	14	15	10	12	13	17	12	10	19	15	14	16	16	19	16	17	21	29	16	17	20	34	15	15	13	14	11	12
[truncated: 274 more columns]

## Sheet: Fig5.Volume&Std_vs_SliceThick
			Volume	Std. Deviation
	Slice thickness (mm)	0.6	1.01095	0.018127
		0.75	1.00775	0.023128
		1	1.01659	0.0226962
		1.5	1.0216	0.0207379
		2	1.00389	0.0159083
		3	0.995987	0.0257282
		4	0.985404	0.0290953
		5	0.957827	0.04649

## Sheet: Fig6.ThicknessCompMap_byVolume
	Thickness (mm)	5	4	3	2	1.5	1	0.75	0.6
	5	1	0.0228553	0.00157957	6.85392e-05	5.13071e-07	3.24484e-06	4.77096e-05	9.85986e-06
	4	0.0228553	1	0.207948	0.012183	2.17916e-05	0.000267084	0.00716434	0.00109471
	3	0.00157957	0.207948	1	0.226927	0.000722743	0.0072368	0.117758	0.0309294
	2	6.85392e-05	0.012183	0.226927	1	0.00271048	0.0371559	0.52176	0.176868
	1.5	5.13071e-07	2.17916e-05	0.000722743	0.00271048	1	0.448668	0.0423713	0.0764665
	1	3.24484e-06	0.000267084	0.0072368	0.0371559	0.448668	1	0.207649	0.367152
	0.75	4.77096e-05	0.00716434	0.117758	0.52176	0.0423713	0.207649	1	0.612922
	0.6	9.85986e-06	0.00109471	0.0309294	0.176868	0.0764665	0.367152	0.612922	1

## Sheet: Fig7.FeatureReproducibility
	Feature	Change kernel only	Change thickness only	Change dose only	Change any parameter
	1.Density	32.1105	21.51	87.4457	20.3051
	2.Contrast	29.0006	41.66	43.1612	24.4249
	3.Deviation	7.91365	6.67	17.4909	6.22998
	4.Skewness	54.2754	82.51	66.2047	53.7274
	5.Kurtosis	40.5042	81.5	71.2772	43.0438
	6.GLCM-Homogeneity(asm)	11.6606	21.14	20.5072	10.0557
	7.GLCM-Contrast	12.2071	14.31	27.4004	8.96339
	8.GLCM-Correlation	21.0537	19.01	49.1304	15.7567
	9.GLCM-Variance	13.1099	12.62	27.6993	8.9202
	10.GLCM-Inverse Difference Moment	13.8708	18.56	25.8514	11.4438
	11.GLCM-Sum Average	29.8098	23.23	57.3913	17.3468
	12.GLCM-Sum Entropie	14.849	24.98	25.0906	13.2176
	13.GLCM-Sum Variance	18.6655	26.36	34.837	13.7839
	14.GLCM-Entropie	11.4191	19.86	19.8913	9.87546
	15.GLCM-Difference Variance	9.95773	18	20.9601	8.44572
	16.GLCM-Difference Entropie	9.59541	19.91	19.3116	8.78765
	17.GLCM-Measures of Correlation1	15.5525	28.12	26.3406	15.0794
	18.GLCM-Measures of Correlation2	18.0163	23.84	28.7319	14.9699
	19.RLM-Short Runs Emphasis	13.6353	23.64	23.8043	12.3724
	20.RLM-Long Runs Emphasis	12.9589	23.84	22.7899	11.7244
	21.RLM-Grey Level Nonuniformity	15.7518	26.27	26.404	13.7193
	22.RLM-Run Length Nonuniformity	17.0411	23.8	29.6377	14.5119
	23.RLM-Run Percentage	15.7397	24.06	26.9112	13.8686
	24.NGLDM-Small Number Emphasis	27.82	54	42.029	29.7976
	25.NGLDM-Large Number Emphasis	28.1008	52.66	41.2228	29.634
	26.NGTDM-Coarseness	24.8551	43.05	41.5217	23.865
	27.NGTDM-Complexity	17.2162	31.64	29.8822	15.4714
	28.NGTDM-Texture Strength	25.3925	38.09	44.3025	23.9165

## Sheet: Fig8.KernelCompMap_byFeatures
	Kernels	I26f	I31f	B31f	I40f	B40f	I50f	B50f	I70f	B60f	B70f
	I26f	1	0.546972	0.362578	0.705503	0.471225	0.195118	0.128833	0.0832201	0.0484278	0.0421681
	I31f	0.546972	1	0.499272	0.528678	0.376407	0.166537	0.0903047	0.0625	0.0422651	0.0373156
	B31f	0.362578	0.499272	1	0.373884	0.517615	0.213558	0.108744	0.0741945	0.042896	0.0391595
	I40f	0.705503	0.528678	0.373884	1	0.538965	0.212102	0.131842	0.0838995	0.0473117	0.0412946
	B40f	0.471225	0.376407	0.517615	0.538965	1	0.26446	0.146205	0.0954484	0.0575505	0.0490101
	I50f	0.195118	0.166537	0.213558	0.212102	0.26446	1	0.220885	0.121652	0.0725932	0.0565314
	B50f	0.128833	0.0903047	0.108744	0.131842	0.146205	0.220885	1	0.239227	0.103455	0.082104
	I70f	0.0832201	0.0625	0.0741945	0.0838995	0.0954484	0.121652	0.239227	1	0.185996	0.148971
	B60f	0.0484278	0.0422651	0.042896	0.0473117	0.0575505	0.0725932	0.103455	0.185996	1	0.376601
	B70f	0.0421681	0.0373156	0.0391595	0.0412946	0.0490101	0.0565314	0.082104	0.148971	0.376601	1

## Sheet: Fig9.ThicknessComMap_byFeatures
	Thickness (mm)	5	4	3	2	1.5	1	0.75	0.6
	5	1	0.696972	0.455939	0.320419	0.253727	0.214907	0.187888	0.141925
	4	0.696972	1	0.509472	0.350427	0.261957	0.214402	0.183152	0.135326
	3	0.455939	0.509472	1	0.514907	0.331211	0.251242	0.211374	0.14177
	2	0.320419	0.350427	0.514907	1	0.464946	0.308307	0.238587	0.149534
	1.5	0.253727	0.261957	0.331211	0.464946	1	0.489635	0.327329	0.17632
	1	0.214907	0.214402	0.251242	0.308307	0.489635	1	0.457803	0.209278
	0.75	0.187888	0.183152	0.211374	0.238587	0.327329	0.457803	1	0.249806
	0.6	0.141925	0.135326	0.14177	0.149534	0.17632	0.209278	0.249806	1

## Sheet: Fig10.DoseCompMap_byFeatures
	Dose (%)	100	50	25	12.5
	100	1	0.526106	0.345419	0.222981
	50	0.526106	1	0.434666	0.259589
	25	0.345419	0.434666	1	0.348156
	12.5	0.222981	0.259589	0.348156	1
